# Supplementary material for: A Case Report: The Utility of Multimodality Imaging in the Diagnosis of Cardiac Sarcoidosis–Has It Surpassed the Need for a Biopsy?
Source: Reports (MDPI). 2025 Mar 6;8(1):28. doi: 10.3390/reports8010028 (PMC12199953; doi:10.3390/reports8010028)
Supplement: Supplementary file 1 [file reports-08-00028-s001.zip]

Archive with 1 entries (1 files):
- reports-3478850-supplementary.mp4
